# Supplementary material for: A TyG–UHR-based machine learning model for screening lean MAFLD: development and external validation
Source: Biomed Eng Online. 2026 May 11;25:86. doi: 10.1186/s12938-026-01585-8 (PMC13330354; doi:10.1186/s12938-026-01585-8)
Supplement: Supplementary file 3 — Additional file 3: Table. S2 Variable harmonization between the hospital checkup cohort and NHANES 2017–2020: field mapping and common analysis units. [file 12938_2026_1585_MOESM3_ESM.xlsx]

## Sheet: Sheet1
Table S2 Variable harmonization between the hospital checkup cohort and NHANES 2017–2020: field mapping and common analysis units
Standard name	Hospital field	NHANES field	Hospital units	NHANES units	Harmonization rule	Coding notes
diagnosis	diagnosis	diagnosis	coding per dataset	coding per dataset		0/1 as provided
gender	gender	gender	f/m	f/m	Harmonize as Female=f, Male=m	Female=f, Male=m
age	age	age	years	years
SBP	SBP	SBP	mmHg	mmHg
DBP	DBP	DBP	mmHg	mmHg
pulse	pulse		beats/min
TC	TC	TC	mmol/L	mmol/L	If mg/dL needed: TC[mg/dL] = TC[mmol/L] × 38.67
TG	TG	TG	mmol/L	mmol/L	If mg/dL needed: TG[mg/dL] = TG[mmol/L] × 88.57
HDLC	HDLC	HDLC	mmol/L	mmol/L	If mg/dL needed: HDL[mg/dL] = HDL[mmol/L] × 38.67
LDLC	LDLC		mmol/L
Lpa	Lpa		mg/L
FBG	FBG	FBG	mmol/L	mmol/L	If mg/dL needed: FPG[mg/dL] = FBG[mmol/L]× 18
HbA1c	HbA1c	HbA1c	%	%
TP	TP		g/L
GLB	GLB	GLB	g/L	g/dL	If hospital in g/L: GLB[g/dL] = GLB[g/L] / 10
ALB	ALB	ALB	g/L	g/dL	If hospital in g/L: ALB[g/dL] = ALB[g/L] / 10
BUN	BUN	BUN	mmol/L	mg/dL	If hospital in mmol/L: BUN[mg/dL] = BUN[mmol/L] × 2.8
Scr	Scr	Scr	µmol/L	mg/dL	If hospital in µmol/L: Scr[mg/dL] = Scr[µmol/L] / 88.4
TBil	TBil	TBil	µmol/L	mg/dL	If hospital in µmol/L: TBil[mg/dL] = TBil[µmol/L] / 17.1
DBil	DBil		µmol/L
IBil	IBil		µmol/L
ALT	ALT	ALT	U/L	U/L
AST	AST	AST	U/L	U/L
ALTAST	ALTAST	ALTAST	ratio	ratio
ALP	ALP	ALP	U/L	U/L
GGT	GGT		U/L
LDH	LDH	LDH	U/L	U/L
CK	CK		U/L
HBDH	HBDH		U/L
PAB	PAB
CRP		CRP		mg/L
UA	UA	UA	µmol/L	µmol/L	If mg/dL needed: UA[mg/dL] = UA[µmol/L] / 59.48
CysC	CysC		mg/L
WBC	WBC		10^9/L
RBC	RBC		10^12/L
HOMAIR		HOMAIR		unitless
TyG	TyG	TyG	unitless	unitless	TyG = ln( TG[mg/dL] × FPG[mg/dL] / 2 )
UHR	UHR	UHR	unitless (×100)	unitless (×100)	UHR = ( UA[mg/dL] / HDL-C[mg/dL] ) × 100
FT3	FT3		pmol/L
FT4	FT4		pmol/L
TSH	TSH		mIU/L
